# Supplementary material for: A Meta-Analysis of Probiotic Efficacy for Gastrointestinal Diseases
Source: PLoS One. 2012 Apr 18;7(4):e34938. doi: 10.1371/journal.pone.0034938 (PMC3329544; doi:10.1371/journal.pone.0034938)
Supplement: Materials S1 — The supplementary material provided includes raw data on: ID (reference #), Author, Year, Event and group size (patients given probiotic), Event and group size (patients given control), patients disease, probiotic species, comparison of mutiple vs. single probiotics given, dose (1: 1–5×1010 cfu/day, 2: 1–9×109 cfu/day, 3: 1–5.5×106, 107, 108 cfu/day, 4: 1–9×1011, 1012 cfu/day), treatment lengths, age group, N (number of patients), rr (relative risk), 95% CI−, 95% CI+, z value, p value, weight % and quality score. (XLS) [file pone.0034938.s001.xls]

## Sheet: Read me 
Materials S1

## Sheet: Supplementary material
ID	Author	Year	Event (probiotic)	Group Size (probiotic)	Event (control)	Group size (control)	Patients Disease	Probiotic Species	Probiotic (single or group)	Dose	Treatment lengths	Age group	N	rr	ci-	ci+	z value	p value	Weight (%)	Quality Score
97	Adam	1977	9	199	33	189	AAD	Saccharomyces boulardii	S	2	1-2 weeks	adults	388	0.259022	0.127391	0.526667	-3.73084	0.000190846	0.0142	4
98	Armuzzi	2001	5	30	6	30	HPP	LGG	S	2	1-2 weeks	adults	60	0.833333	0.284837	2.43804	-0.332872	0.739231	0.0088	4
98	Armuzzi	2001	12	60	14	60	HPP	LGG	S	2	1-2 weeks	adults	120	0.857143	0.432951	1.69695	-0.442369	0.658222	0.0147	4
99	Armuzzi	2001	2	60	16	60	AAD	LGG	S	1	1-2 weeks	--	120	0.125	0.0300409	0.520124	-2.85858	0.00425541	0.0058	4
100	Arvola	1999	3	61	9	58	AAD	LGG	S	1	1-2 weeks	children	119	0.31694	0.090241	1.11314	-1.79273	0.0730154	0.0071	4
101	Bin Nun	2005	1	72	10	73	NE	--	G	--	>2 months	infant	145	0.101389	0.0133201	0.771742	-2.21017	0.0270935	0.0032	3
102	Borgia	1982	5	100	18	100	AAD	E. Faecium	S	--	5-8 weeks	adults	200	0.277778	0.107294	0.719151	-2.63925	0.00830904	0.0103	4
89	Canducci	2000	8	60	18	60	HPP	L. Acidophilus	S	2	1-2 weeks	adults	120	0.444444	0.209515	0.9428	-2.11347	0.0345603	0.0134	3
103	Cao	2005	2	64	5	64	HPP	--	G	--	1-2 weeks	adults	128	0.4	0.0805326	1.98677	-1.12047	0.262512	0.0048	2
77	Cats	2003	5	14	4	6	HPP	L. Casei	S	1	3-4 weeks	adults	20	0.535714	0.217319	1.32059	-1.35588	0.175137	0.011	2
104	Chouraqui	2004	13	46	17	44	ID	Bifidobacterium lactis	S	3	5-8 weeks	children	90	0.731458	0.404594	1.32239	-1.03505	0.300645	0.0165	4
83	Cindoruk	2007	9	62	19	62	HPP	Saccharomyces boulardii	S	--	5-8 weeks	adults	124	0.473684	0.232721	0.964143	-2.06067	0.0393349	0.01415	4
105	Correa	2005	6	38	12	39	AAD	--	G	3	1-2 weeks	children	77	0.513158	0.214511	1.22759	-1.49919	0.133823	0.0114	5
106	Costalos	2003	5	51	6	36	NE	Saccromyces boulardii	S	--	3-4 weeks	infants	87	0.588235	0.194348	1.78042	-0.939083	0.347688	0.0085	5
107	Cremonini	2002	13	64	5	21	HPP	--	G	2	1-2 weeks	adults	85	0.853125	0.344779	2.11098	-0.34364	0.731117	0.0109	5
96	Cremonini (a)	2002	1	22	6	21	ADD	Saccharomyces boulardii	S	2	1-2 weeks	adults	43	0.159091	0.0208775	1.21231	-1.77416	0.0760374	0.0032	4
96	Cremonini (b)	2002	1	21	6	21	ADD	LGG	S	2	1-2 weeks	adults	42	0.166667	0.0219165	1.26744	-1.731	0.083451	0.0032	4
96	Cremonini (c)	2002	1	21	6	21	ADD	--	G	2	1-2 weeks	adults	42	0.166667	0.0219165	1.26744	-1.731	0.083451	0.0032	4
108	Dani	2002	4	295	8	290	NE	LGG	S	2	--	infants	585	0.491525	0.149647	1.61445	-1.17054	0.241783	0.0077	3
109	D’haens	2007	27	47	30	52	IBS	--	G	1	3-4 weeks	--	297	0.507441	0.388199	0.663311	-4.96369	6.91661e-07	0.0237	4
110	Enck	2007	47	149	92	148	IBS	--	G	--	5-8 weeks	--	54	0.317308	0.142479	0.706659	-2.80989	0.00495589	0.0126	4
42	Gade	1989	6	32	13	22	IBS	--	S	4	3-4 weeks	adults	37	0.649573	0.356468	1.18368	-1.40918	0.158781	0.0164	5
111	Gawronska	2007	8	18	13	19	IBS	LGG	S		3-4 weeks	--	40	0.170732	0.0654574	0.445318	-3.61383	0.000301712	0.0102	5
94	Gionchetti	2000	3	20	20	20	P	VSL # 3	S	--	>2 months	adults	40	0.25	0.0604207	1.03441	-1.91327	0.0557138	0.0059	4
95	Gionchetti	2003	2	20	8	20	P	VSL # 3	S	--	>2 months	adults	65	0.872727	0.578527	1.31654	-0.648966	0.51636	0.0206	4
112	Goldman	2006	18	33	20	32	HPP	--	G	--	>2 months	children	79	0.398148	0.116453	1.36125	-1.46826	0.142033	0.0073	5
113	Gotz	1979	3	36	9	43	AAD	--	G	2	1-2 weeks	adults	97	0.531915	0.141036	2.0061	-0.932054	0.351309	0.0065	4
114	Guo	2004	3	47	6	50	HPP	Clostridium butyricum	S	--	1-2 weeks	adults	274	0.83871	0.632359	1.1124	-1.22072	0.222192	0.0234	2
115	Guyonnet	2007	52	137	62	137	IBS	--	G	--	5-8 weeks	adults	36	0.2	0.0258704	1.54617	-1.54235	0.122989	0.0032	5
33	Halpern	1996	1	18	5	18	IBS	L.acidophilus	S	1	5-8 weeks	adults	245	0.524691	0.181035	1.52071	-1.1879	0.234872	0.0089	3
32	Hilton	1997	5	126	9	119	TD	--	S	2	--	adults	18	0.46875	0.181875	1.20812	-1.56856	0.116751	0.0104	4
116	Jirapinyo	2002	3	8	8	10	AAD	Lactobacillus acidophilus and Bifidobacterium infantis	G	2	1-2 weeks	infants	81	0.424178	0.232516	0.773827	-2.79588	0.00517586	0.0163	4
117	Kajander	2005	10	41	23	40	IBS	--	G	2	>2 months	adults	181	0.999479	0.590929	1.69049	-0.00194292	0.99845	0.018	4
47	Katelaris et al. (a)	1995	19	80	24	101	TD	--	S	4	3-4 weeks	adults	202	1.08333	0.669414	1.75319	0.325888	0.744509	0.019	4
47	Katelaris et al. (b)	1995	26	101	24	101	TD	L. Acidophilus	S	4	3-4 weeks	adults	25	1.08333	0.602235	1.94876	0.26719	0.789323	0.01665	4
118	Kim	2003	8	12	8	13	IBS	--	G	4	5-8 weeks	adults	246	0.194041	0.0688879	0.546569	-3.10328	0.00191391	0.0093	4
119	Kotowska	2005	4	119	22	127	AAD	Saccharomyces boulardii	S	1	1-2 weeks	children	98	0.47043	0.287802	0.768946	-3.00794	0.00263024	0.0187	5
120	LaRosa	2003	14	48	31	50	AAD	--	G	3	1-2 weeks	children	15	2.625	0.347139	19.8498	0.934957	0.34981	0.0033	4
121	Lawrence	2005	3	8	1	7	CD	L.GG	G	4	3-4 weeks	adults	69	1.52727	0.536633	4.34666	0.793569	0.427446	0.0091	4
122	Lewis	1998	7	33	5	36	AAD	Saccharomyces boulardii	S	2	1-2 weeks	elderly	367	0.207778	0.0461614	0.935231	-2.04721	0.0406377	0.0054	5
123	Lin	2005	2	180	10	187	NE	--	G	2	5-8 weeks	infants	434	0.285714	0.0955686	0.854179	-2.24204	0.0249585	0.0086	4
124	Lin	2008	4	217	14	217	NE	Lactobacillus acidophillus, Bifidobacterium infantis	G	--	--	infants	80	0.350427	0.038048	3.22748	-0.925649	0.354629	0.0028	5
125	Manzoni	2006	1	39	3	41	NE	L. Casei	S	2	5-8 weeks	infants	99	0.995745	0.709664	1.39715	-0.0246769	0.980313	0.0222	4
126	Martijn	2004	4	42	46	85	P	LGG	S	1	>2 months	adults	127	0.175983	0.0678914	0.456172	-3.57506	0.000350146	0.0103	2
127	Maupas	1983	3	16	5	18	IBS	Saccharomyces boulardii	S	2	3-4 weeks	adults	34	0.675	0.190885	2.38691	-0.609916	0.541917	0.007	5
128	McFarland	1985	7	97	14	96	AAD	Saccharomyces boulardii	S	1	3-4 weeks	adults	193	0.494845	0.20892	1.17209	-1.59905	0.109809	0.0116	5
86	McFarland	1994	15	57	30	67	CD	Saccharomyces boulardii	G	1	3-4 weeks	adults	124	0.587719	0.35316	0.978068	-2.0453	0.0408252	0.0183	5
29	Mimura	2006	3	20	15	16	P	VSL # 3	S	--	>2 months	adults	36	0.16	0.0559389	0.457642	-3.41778	0.000631336	0.0091	3
129	Mohan	2006	2	21	1	17	NE	Bifidobacterium lactis	S	2	3-4 weeks	infant	38	1.61905	0.160112	16.3717	0.408168	0.683151	0.0026	4
130	Myllyluoma	2005	2	23	5	24	HPP	--	G	--	3-4 weeks	adults	47	0.417391	0.0897622	1.94086	-1.11427	0.265162	0.0052	5
41	Niedzielin	2001	11	20	17	20	IBS	L.plantarium	S	1	3-4 weeks	adults	40	0.647059	0.417945	1.00177	-1.95203	0.0509349	0.02	3
131	Nista (a)	2004	15	54	15	52	HPP	Bacilllus clausii	S	--	1-2 weeks	adults	106	0.962963	0.525347	1.76511	-0.122071	0.902843	0.0162	5
131	Nista (b)	2004	15	50	17	50	AAD	Bacilllus clausii	S	2	1-2 weeks	adults	100	0.882353	0.497464	1.56503	-0.428073	0.668598	0.0169	5
27	Nobaek	2000	14	25	20	27	IBS	L.plantarium	S	3	3-4 weeks	adults	52	0.756	0.500241	1.14252	-1.32759	0.184314	0.0205	3
132	Oksanen	1990	153	373	178	383	TD	LGG	S	2	1-2 weeks	--	756	0.882595	0.750326	1.03818	-1.50765	0.131645	0.0255	4
87	Orrhage (a)	1994	4	10	7	10	AAD	--	S	1	3-4 weeks	adults	20	0.571429	0.241631	1.35136	-1.2743	0.202557	0.0116	4
87	Orrhage (b)	1994	2	10	7	10	AAD	--	G	4	3-4 weeks	adults	20	0.285714	0.0775316	1.0529	-1.88251	0.0597669	0.0067	4
133	Plummer	2004	2	69	6	69	CD	--	G	1	3-4 weeks	--	138	0.333333	0.0696871	1.59443	-1.37576	0.168896	0.005	5
134	Pochapin	2000	4	11	5	14	CD	LGG	G	--	3-4 weeks	adults	25	1.01818	0.355869	2.91313	0.0335952	0.9732	0.0091	3
82	Pozo-Olano (a)	1978	7	17	2	14	TD	--	G	--	1-2 weeks	adults	31	2.88235	0.708463	11.7267	1.47857	0.139254	0.006	4
82	Pozo-Olano (b)	1978	9	27	7	24	TD	--	G	--	1-2 weeks	adults	51	1.14286	0.503083	2.59624	0.31896	0.749757	0.0122	4
135	Rougé	2009	2	45	1	49	NE	--	G	3	--	infants	94	2.17778	0.204376	23.2058	0.644711	0.519115	0.0025	4
84	Ruszczynski	2008	9	120	20	120	AAD	Bifidobacterium longum, LGG	G	2	--	children	240	0.45	0.213652	0.947805	-2.10101	0.0356398	0.0135	5
136	Samanta	2009	5	91	15	95	NE	--	G	2	--	infants	186	0.347985	0.131858	0.918363	-2.13197	0.0330097	0.0101	3
137	Seki	2003	6	83	16	27	AAD	Clostridium butyricum	S	3	1-2 weeks	children	110	0.121988	0.0531008	0.280242	-4.95766	7.13471e-07	0.012	3
138	Sheu	2002	7	80	17	80	HPP	--	G	2	5-8 weeks	adults	160	0.411765	0.180659	0.938508	-2.11095	0.0347768	0.0122	3
91	Simren	2006	19	29	18	29	IBS	L.plantarium	S	2	5-8 weeks	adults	58	1.05556	0.715987	1.55617	0.273005	0.784849	0.0211	3
139	Simren	2007	19	33	17	34	IBS	--	G	1	5-8 weeks	adults	67	1.15152	0.737312	1.79841	0.620221	0.535112	0.0198	4
140	Surawicz	1989	11	116	14	64	CD	Saccharomyces boulardii	G	4	3-4 weeks	adults	180	0.433498	0.209254	0.898048	-2.24933	0.0244912	0.0138	5
141	Surawicz	2000	3	18	7	14	ADD	Saccharomyces boulardii	S	1	--	adults	32	0.333333	0.104682	1.06141	-1.8591	0.0630126	0.008	3
142	Sykora	2005	6	39	20	47	HPP	L.casei	S	1	1-2 weeks	children	86	0.361538	0.161233	0.81069	-2.46935	0.0135359	0.0124	5
143	Szajewska	2001	3	45	12	36	AAD	LGG	S	1	--	children	81	0.2	0.0610382	0.655327	-2.6579	0.00786294	0.0077	5
144	Tankanow	1990	10	15	16	23	AAD	--	G	2	1-2 weeks	children	38	0.958333	0.612	1.50066	-0.186002	0.852443	0.0197	4
145	Thomas	2001	39	133	40	134	AAD	LGG	S	1	1-2 weeks	adults	267	0.982331	0.678452	1.42232	-0.0944047	0.924788	0.0215	5
146	Vanderhoof	1999	7	93	25	95	AAD	LGG	S	1	1-2 weeks	children	188	0.286022	0.13009	0.628861	-3.1139	0.00184631	0.0128	5
80	Weizman (a)	2005	9	71	19	58	ID	Bifidobacterium lactis	S	3	5-8 weeks	children	129	0.386953	0.189633	0.789593	-2.60916	0.00907641	0.0141	5
80	Weizman (b)	2005	1	65	19	58	ID	--	S	3	5-8 weeks	children	123	0.0469636	0.00648765	0.339965	-3.02824	0.00245981	0.0034	5
63	Wenus et al.	2008	2	34	8	29	AAD	--	G	--	1-2 weeks	adults	63	0.213235	0.049119	0.925696	-2.06304	0.0391091	0.0056	5
93	Whorwell _10x8	2006	27	72	44	76	IBS	Bifido.infantis	S	1	5-8 weeks	adults	148	0.647727	0.454388	0.923331	-2.40096	0.0163521	0.0219	4
93	Whorwell 10x6	2006	41	74	44	76	IBS	Bifido.infantis	S	3	3-4 weeks	adults	150	0.957002	0.723102	1.26656	-0.30736	0.75857	0.0235	4
93	Whorwell_10x10	2006	45	71	44	76	IBS	Bifido.infantis	S	3	5-8 weeks	adults	147	1.09475	0.843427	1.42096	0.680301	0.496314	0.0239	4
90	Witsell	1995	10	12	10	15	AAD	L. Acidophilus	S	3	--	adults	27	1.25	0.806447	1.93751	0.997928	0.318314	0.02
92	Wult	2003	4	11	6	9	CD	L.plantarium	G	1	5-8 weeks	adults	20	0.545455	0.219987	1.35245	-1.3083	0.190771	0.0109	4
147	Wunderlich	1989	2	23	6	22	AAD	E. Faecium	S	3	1-2 weeks	adults	45	0.318841	0.0718763	1.41437	-1.50386	0.132618	0.0054	4
